# Supplementary material for: Two new species of the gorgonian inhabiting barnacle, Conopea (Crustacea, Cirripedia, Thoracica), from the Gulf of Guinea
Source: Zookeys. 2013 Feb 18;(270):1–20. doi: 10.3897/zookeys.270.3736 (PMC3668419; doi:10.3897/zookeys.270.3736)
Supplement: XML Treatment for Conopea saotomensis [file zookeys.270.3736-treatment1.xml]

<!DOCTYPE tp:taxon-treatment
  PUBLIC "-//TaxonX//DTD Taxonomic Treatment Publishing DTD v0 20100105//EN" "tax-treatment-NSO.dtd">
<tp:taxon-treatment xmlns:tp="http://www.plazi.org/taxpub"><tp:treatment-meta><mixed-citation publication-type="journal"><person-group><name><surname>Carrison-Stone</surname><given-names>Dana</given-names></name><name><surname>Syoc</surname><given-names>Robert Van</given-names></name><name><surname>Williams</surname><given-names>Gary</given-names></name><name><surname>Simison</surname><given-names>W. Brian</given-names></name></person-group><article-title>Two new species of the gorgonian inhabiting barnacle, 
                    <italic>Conopea</italic> (Crustacea, Cirripedia, Thoracica), from the Gulf of Guinea
                </article-title><source>Zookeys</source><day>18</day><month>2</month><year>2013</year><volume>2013</volume><issue>270</issue><fpage>1</fpage><lpage>20</lpage><pub-id pub-id-type="doi">10.3897/zookeys.270.3736</pub-id></mixed-citation></tp:treatment-meta><tp:nomenclature><tp:taxon-name>
                            <tp:taxon-name-part taxon-name-part-type="genus">Conopea</tp:taxon-name-part>
                            <tp:taxon-name-part taxon-name-part-type="species">saotomensis</tp:taxon-name-part>
                        <object-id xmlns:xlink="http://www.w3.org/1999/xlink" xlink:type="simple">urn:lsid:zoobank.org:act:1164CCD8-C9F3-46E2-BBB9-1F6411123DA7</object-id>
								<object-id xmlns:xlink="http://www.w3.org/1999/xlink" xlink:type="simple">http://species-id.net/wiki/Conopea_saotomensis</object-id>
								</tp:taxon-name><tp:taxon-status xmlns:xlink="http://www.w3.org/1999/xlink" xlink:type="simple">sp. n.</tp:taxon-status><xref ref-type="fig" rid="F2">Figures 2</xref><xref ref-type="fig" rid="F3"/><xref ref-type="fig" rid="F4"/><xref ref-type="fig" rid="F5">–5</xref><xref ref-type="table" rid="T3">Table 3</xref></tp:nomenclature><tp:treatment-sec sec-type="Type material"><title>Type material.</title><p>Holotype: CASIZ185253, separated from CASIZ175526, 95% EtOH. Diogo Vaz, São Tomé, Gulf of Guinea, <named-content xmlns:xlink="http://www.w3.org/1999/xlink" content-type="dwc:verbatimCoordinates" xlink:type="simple">0°18.89'N, 6°29.39'E</named-content>, collected by hand/SCUBA, 12–27 m, attached to <italic><tp:taxon-name>Leptogorgia</tp:taxon-name></italic> c.f. <italic>dichotoma</italic>, G. Williams, 29 May 2006. Original label: “S-3”, California Academy of Sciences, San Francisco.
                        </p><p>Paratypes: CASIZ173189 (4 specimens) and CASIZ174804, Diogo Vaz, São Tomé, Gulf of Guinea (<named-content xmlns:xlink="http://www.w3.org/1999/xlink" content-type="dwc:verbatimCoordinates" xlink:type="simple">0°18.89'N, 6°29.39'E</named-content>), collected by hand/SCUBA, 9–26 m, R. Van Syoc, 29 May 2006; CASIZ 173190 (3 specimens), 174805 (4 specimens), 174806 (2 specimens), and 175526 (7 specimens), Diogo Vaz, São Tomé, Gulf of Guinea (<named-content xmlns:xlink="http://www.w3.org/1999/xlink" content-type="dwc:verbatimCoordinates" xlink:type="simple">0°18.89'N, 6°29.39'E</named-content>), collected by hand/SCUBA, 12–27 m, G. Williams, 29 May 2006; CASIZ178655 (2 specimens) and CASIZ178656 (2 specimens), Ilheu BomBom, Príncipe, Gulf of Guinea (<named-content xmlns:xlink="http://www.w3.org/1999/xlink" content-type="dwc:verbatimCoordinates" xlink:type="simple">1°42'8.8"N, 7°24'14"E</named-content>), collected by hand/SCUBA, 11 m, R. Van Syoc, 24 Jan 2009.
                        </p></tp:treatment-sec><tp:treatment-sec sec-type="Description"><title>Description.</title><p>Exterior of shell with minute bumps, most prominent on parieties. Color variable, white with varying shades of purple concentrated on parietes and basis often at carina side of shell. Radii usually white but can be colored, basis lighter shade of purple to light purplish-red (<xref ref-type="fig" rid="F2">Fig. 2A–B</xref>). Opercular opening round to diamond shaped, small in comparison to shell. Mantle tissue purple near opercular opening. Basis boat shaped (<xref ref-type="fig" rid="F2">Fig. 2A–B</xref>) highly variable depth and length. Basis length of the paratypes 9–21mm. Basis elongated in rostro-carina axis, often deeply indented and/or warped from growing around axis of gorgonian. Carina convex. Rostrum often elongate. Basis and parieties with longitudinal tubes, alae and radii solid. Tubes of basis hollow near wall plate suture where outgrowths from wall plates articulate, otherwise secondarily filled. Wall plates with small, hollow tubes close to external plate surface. Sutural margins denticulated. Shell strong, not disarticulating in sodium hypochlorite solution.
                        </p><p>Scutum (<xref ref-type="fig" rid="F3">Fig. 3A–D</xref>) with fairly straight tergal and occludent margins, occludent margin may be concave. Basal margin curved. Apex acute. Articular ridge about ⅔ length of tergal margin. Articular furrow present. Adductor ridge absent. Depressor muscle pit deep, medium to large in diameter. Adductor muscle pit shallow. Interior surface of articular ridge and above adductor muscle pit rough with small flat ridges, remainder of interior surface smooth. Interior and exterior of tergum white with varying degrees of purple coloration, most often dark purple, concentrated at apex.
                        </p><p>Tergum (<xref ref-type="fig" rid="F3">Fig. 3E–H</xref>) with concave scutal and convex carinal margins, basal margin slightly convex or straight. Apex acute. Basiscutal angle shallow upper corner recessed. Spur smooth, broad, corners rounded approximately ½ to ⅓ width of tergum. Spur margin bearing 3–5 small teeth. Length of spur teeth variable. Spur furrow open. Articular ridge low ⅓ to ½ length of scutal margin. Articular furrow shallow. Depressor muscle crests faint. Interior surface rough with multiple low longitudinal ridges. Coloration matches that of scutum.
                        </p><p>Labrum (<xref ref-type="fig" rid="F4">Fig. 4A</xref>) with deep medial notch, 0–3 teeth on both or one side of notch.
                        </p><p>Mandibular palp (<xref ref-type="fig" rid="F4">Fig. 4B</xref>) elongate; superior margin convex, partially covered with long setae; apex with long setae; inferior margin with many shorter setae (<xref ref-type="fig" rid="F3">Fig. 3</xref>).
                        </p><p>Mandible (<xref ref-type="fig" rid="F4">Fig. 4C</xref>) with 4–5 teeth excluding inferior angle, decreasing in size, tooth 1 largest, well separated from tooth 2, 2 separated from 3 by smaller distance, teeth 3–5 smallest and closest together, teeth 2–5 may be bidentate. Inferior margin densely setose near angle, superior margin and cutting margin below teeth sparsely setose.
                        </p><p><!--PageBreak-->Maxilla I (<xref ref-type="fig" rid="F4">Fig. 4D–E</xref>) with 7–10 large thick spines, either evenly distributed or concentrated on ⅔ of the cutting margin near superior margin, remaining cutting margin covered in short fine setae. Many fine short setae along inferior margin near cutting margin and a few fine setae along superior margin near cutting margin.
                        </p><p>Maxilla II (<xref ref-type="fig" rid="F4">Fig. 4F</xref>) small, oblong, bi-lobed, covered in long fine setae.
                        </p><p>Cirrus I (<xref ref-type="fig" rid="F5">Fig. 5A</xref>) with tapered rami, unequal in length, anterior ramus usually ⅓ longer, posterior ramus more distinct segmentation, setae fine, simple, moderately dense.
                        </p><p><!--PageBreak-->Cirrus II (<xref ref-type="fig" rid="F5">Fig. 5B</xref>) rami thick, not tapered, unequal in length but less so than CI, anterior ramus longer, setae simple and dense, segmentation distinct, annulated.
                        </p><p>Cirrus III (<xref ref-type="fig" rid="F5">Fig. 5C</xref>) rami thick, slightly tapered, disparate in length, anterior ramus longer, setae simple, dense, thicker than CI or CII, segmentation distinct, annulated.
                        </p><p>Cirrus IV (<xref ref-type="fig" rid="F5">Fig. 5D</xref>) rami long, tapered, similar length, segments 1–20, end segment varies, with small spines at base of inferior setae, setae simple, superior setae short, sparse, inferior setae long, dense (<xref ref-type="fig" rid="F5">Fig. 5E</xref>).
                        </p><p>Cirrus V (<xref ref-type="fig" rid="F5">Fig. 5F</xref>) rami long, tapered, similar length, setae simple, superior setae short, sparse, inferior setae long, dense
                        </p><p>Cirrus VI (<xref ref-type="fig" rid="F5">Fig. 5G</xref>) rami long, tapered, similar length, setae simple, superior setae short, sparse, inferior setae long, dense.
                        </p><p>All cirral setae simple.</p><p>Penis long, covered in sparse fine setae, large basidorsal point (<xref ref-type="fig" rid="F5">Fig. 5H</xref>), tuft of setae distally (<xref ref-type="fig" rid="F5">Fig. 5I</xref>).
                        </p></tp:treatment-sec><tp:treatment-sec sec-type="Etymology"><title>Etymology.</title><p><italic><tp:taxon-name>Conopea saotomensis</tp:taxon-name></italic> sp. n.is named after the island from which it was first collected, São Tomé.
                        </p></tp:treatment-sec><tp:treatment-sec sec-type="Distribution"><title>Distribution.</title><p><italic><tp:taxon-name>Conopea saotomensis</tp:taxon-name></italic> sp. n.is known from São Tomé and Príncipe at depths ranging from 5–34 m living on species of <italic><tp:taxon-name>Leptogorgia</tp:taxon-name></italic> and <italic><tp:taxon-name>Eunicella</tp:taxon-name></italic>.
                        </p></tp:treatment-sec><tp:treatment-sec sec-type="Remarks"><title>Remarks.</title><p><italic><tp:taxon-name>Conopea saotomensis</tp:taxon-name></italic> sp. n. differs from <italic><tp:taxon-name>Conopea calceola</tp:taxon-name></italic> by the following: distance between scutal depressor muscle pit and articular furrow is wider in <italic><tp:taxon-name>Conopea saotomensis</tp:taxon-name></italic> sp. n. than in <italic><tp:taxon-name>Conopea calceola</tp:taxon-name></italic>; angle between tergal spur and basal margin is smaller in <italic><tp:taxon-name>Conopea saotomensis</tp:taxon-name></italic> sp. n. than in <italic><tp:taxon-name>Conopea calceola</tp:taxon-name></italic>; in <italic><tp:taxon-name>Conopea saotomensis</tp:taxon-name></italic> sp. n. large spines on cutting edge of maxilla span ⅔ or entire length, span entire length in <italic><tp:taxon-name>Conopea calceola</tp:taxon-name></italic>.
                        </p><table-wrap position="float" orientation="portrait" id="T3"><label>Table 3.</label><caption><p>Cirral formula for <italic><tp:taxon-name>Conopea saotomensis</tp:taxon-name></italic> sp. n. (CASIZ 175526; 174805; 178655) </p></caption><table><tbody><tr><th rowspan="1" colspan="1">Cirrus</th><th rowspan="1" colspan="1">I</th><th rowspan="1" colspan="1">II</th><th rowspan="1" colspan="1">III</th><th rowspan="1" colspan="1">IV</th><th rowspan="1" colspan="1">V</th><th rowspan="1" colspan="1">VI</th></tr><tr><td rowspan="1" colspan="1">Anterior ramus</td><td rowspan="1" colspan="1">15–18</td><td rowspan="1" colspan="1">13–16</td><td rowspan="1" colspan="1">11–13</td><td rowspan="1" colspan="1">17–25</td><td rowspan="1" colspan="1">27</td><td rowspan="1" colspan="1">21–27</td></tr><tr><td rowspan="1" colspan="1">Posterior ramus</td><td rowspan="1" colspan="1">10–17</td><td rowspan="1" colspan="1">11–13</td><td rowspan="1" colspan="1">9–12</td><td rowspan="1" colspan="1">21–25</td><td rowspan="1" colspan="1">22–28</td><td rowspan="1" colspan="1">24–29</td></tr></tbody></table></table-wrap><fig id="F2" position="float" orientation="portrait"><label>Figure 2.</label><caption><p><italic><tp:taxon-name>Conopea saotomensis</tp:taxon-name></italic> sp. n., <bold>A</bold> whole shell (CASIZ174804) <bold>B</bold> whole shell attached to gorgonian axis (CASIZ174806). Scale bar = 2 mm.</p></caption><graphic xmlns:xlink="http://www.w3.org/1999/xlink" xlink:href="ZooKeys-270-001-g002.jpg" position="float" orientation="portrait" xlink:type="simple"/></fig><fig id="F3" position="float" orientation="portrait"><label>Figure 3.</label><caption><p><italic><tp:taxon-name>Conopea saotomensis</tp:taxon-name></italic> sp. n. Opercular plates. <bold>A</bold> scutum exterior (CASIZ175526) <bold>B</bold> scutum interior (CASIZ178655) <bold>C</bold> scutum interior (CASIZ175526) <bold>D</bold> scutum interior (CASIZ174804) <bold>E</bold> tergum exterior (CASIZ175526) <bold>F</bold> tergum interior (CASIZ178655) <bold>G</bold> tergum interior (CASIZ175526) <bold>H</bold> tergum interior (CASIZ174804). Scale bar = 200μm.</p></caption><graphic xmlns:xlink="http://www.w3.org/1999/xlink" xlink:href="ZooKeys-270-001-g003.jpg" position="float" orientation="portrait" xlink:type="simple"/></fig><fig id="F4" position="float" orientation="portrait"><label>Figure 4.</label><caption><p><italic><tp:taxon-name>Conopea saotomensis</tp:taxon-name></italic> sp. n. Mouth parts. <bold>A</bold> labrum (CASIZ174805) <bold>B</bold> mandibular palp (CASIZ174805) <bold>C</bold> mandible (CASIZ174805) <bold>D</bold> maxilla I (CASIZ173190) <bold>E</bold> maxilla I (CASIZ175526) <bold>F</bold> maxilla II (CASIZ178655). Scale bar = 200μm.</p></caption><graphic xmlns:xlink="http://www.w3.org/1999/xlink" xlink:href="ZooKeys-270-001-g004.jpg" position="float" orientation="portrait" xlink:type="simple"/></fig><fig id="F5" position="float" orientation="portrait"><label>Figure 5.</label><caption><p><italic><tp:taxon-name>Conopea saotomensis</tp:taxon-name></italic> sp. n. Cirri and penis. <bold>A</bold> CI (CASIZ174805) <bold>B</bold> CII (CASIZ174805) <bold>C</bold> CIII (CASIZ174805) <bold>D</bold> CIV (CASIZ174805) <bold>E</bold> CIV spines (CASIZ175526) <bold>F</bold> CV (CASIZ174805) <bold>G</bold> CVI (CASIZ174805) <bold>H</bold> penis basidorsal point (CASIZ175526) <bold>I</bold> penis tip (CASIZ175526). Scale bar = 200 μm.</p></caption><graphic xmlns:xlink="http://www.w3.org/1999/xlink" xlink:href="ZooKeys-270-001-g005.jpg" position="float" orientation="portrait" xlink:type="simple"/></fig><!--PageBreak--></tp:treatment-sec></tp:taxon-treatment>
