# Supplementary material for: Two new species of the gorgonian inhabiting barnacle, Conopea (Crustacea, Cirripedia, Thoracica), from the Gulf of Guinea
Source: Zookeys. 2013 Feb 18;(270):1–20. doi: 10.3897/zookeys.270.3736 (PMC3668419; doi:10.3897/zookeys.270.3736)
Supplement: XML Treatment for Conopea fidelis [file zookeys.270.3736-treatment2.xml]

<!DOCTYPE tp:taxon-treatment
  PUBLIC "-//TaxonX//DTD Taxonomic Treatment Publishing DTD v0 20100105//EN" "tax-treatment-NSO.dtd">
<tp:taxon-treatment xmlns:tp="http://www.plazi.org/taxpub"><tp:treatment-meta><mixed-citation publication-type="journal"><person-group><name><surname>Carrison-Stone</surname><given-names>Dana</given-names></name><name><surname>Syoc</surname><given-names>Robert Van</given-names></name><name><surname>Williams</surname><given-names>Gary</given-names></name><name><surname>Simison</surname><given-names>W. Brian</given-names></name></person-group><article-title>Two new species of the gorgonian inhabiting barnacle, 
                    <italic>Conopea</italic> (Crustacea, Cirripedia, Thoracica), from the Gulf of Guinea
                </article-title><source>Zookeys</source><day>18</day><month>2</month><year>2013</year><volume>2013</volume><issue>270</issue><fpage>1</fpage><lpage>20</lpage><pub-id pub-id-type="doi">10.3897/zookeys.270.3736</pub-id></mixed-citation></tp:treatment-meta><tp:nomenclature><tp:taxon-name>
                            <tp:taxon-name-part taxon-name-part-type="genus">Conopea</tp:taxon-name-part>
                            <tp:taxon-name-part taxon-name-part-type="species">fidelis</tp:taxon-name-part>
                        <object-id xmlns:xlink="http://www.w3.org/1999/xlink" xlink:type="simple">urn:lsid:zoobank.org:act:252522DE-A3D4-4FBA-8EF4-5D4014FED8CD</object-id>
								<object-id xmlns:xlink="http://www.w3.org/1999/xlink" xlink:type="simple">http://species-id.net/wiki/Conopea_fidelis</object-id>
								</tp:taxon-name><tp:taxon-status xmlns:xlink="http://www.w3.org/1999/xlink" xlink:type="simple">sp. n.</tp:taxon-status><xref ref-type="fig" rid="F6">Figures 6</xref><xref ref-type="fig" rid="F7"/><xref ref-type="fig" rid="F8"/><xref ref-type="fig" rid="F9">–9</xref><xref ref-type="table" rid="T4">Table 4</xref></tp:nomenclature><tp:treatment-sec sec-type="Type material"><title>Type material.</title><p>Holotype: CASIZ185252, separated from CASIZ174322, 95% EtOH. Ponta Baleia, São Tomé, Gulf of Guinea, <named-content xmlns:xlink="http://www.w3.org/1999/xlink" content-type="dwc:verbatimCoordinates" xlink:type="simple">0°2.13'N, 6°33.51'E</named-content>, collected by hand/SCUBA, 24 m, attached to <italic><tp:taxon-name>Muriceopsis tuberculata</tp:taxon-name></italic>, R. Van Syoc, 30 May 2006. Original label: “RVS – 539, S-6, 30 May 2006, Sao Tome” [handwritten label], California Academy of Sciences, San Francisco.
                        </p><p>Paratypes: CASIZ174803 (2 specimens), Diogo Vaz, São Tomé, Gulf of Guinea (<named-content xmlns:xlink="http://www.w3.org/1999/xlink" content-type="dwc:verbatimCoordinates" xlink:type="simple">0°18.89'N, 6°29.39'E</named-content>), collected by hand/SCUBA, 9–26 m, R. Van Syoc, 29 May 2006; CASIZ174322 (14 specimens), Ponta Baleia, São Tomé, Gulf of Guinea (<named-content xmlns:xlink="http://www.w3.org/1999/xlink" content-type="dwc:verbatimCoordinates" xlink:type="simple">0°2.13'N, 6°33.51'E</named-content>), collected by hand/SCUBA, 24 m, R.Van Syoc, 30 May 2006; <!--PageBreak-->CASIZ178651 (2 specimens), Pedra da Gale, Príncipe, Gulf of Guinea (<named-content xmlns:xlink="http://www.w3.org/1999/xlink" content-type="dwc:verbatimCoordinates" xlink:type="simple">1°43'30.1"N, 7°22'51.5"E</named-content>), collected by hand/SCUBA, 30 m, R.Van Syoc, 20 Jan 2009.
                        </p></tp:treatment-sec><tp:treatment-sec sec-type="Description"><title>Description.</title><p>Exterior of shell covered in very small bumps; color variable, white with pink or light purple on parietes and basis, radii usually white or lighter in color, rostrum often white (<xref ref-type="fig" rid="F6">Fig. 6A–B</xref>). Opercular opening round to diamond shaped, small compared to shell size. Mantle tissue purple near opercular opening. Basis boat shaped (<xref ref-type="fig" rid="F6">Fig. 6A–B</xref>), highly variable depth and length. Basis length of paratypes 14–32 mm. Basis elongated in rostro-carina axis, often deeply indented and/or warped from growing around axis of gorgonian. Carina convex. Rostrum often elongate. Basis with radiating longitudinal tubes, secondarily filled, hollow near wall plate suture. Wall plates with small longitudinal tubes near external surface of shell. Alae and radii lacking tubes. Sutural margins denticulated. Shell wall compartments strongly fused, not disarticulating in sodium hypochlorite solution.
                        </p><p>Scutum (<xref ref-type="fig" rid="F7">Fig. 7A–D</xref>) with straight to mildly convex tergal margin, occludent margin usually straight , occasionally with curve above basioccludent angle. Basal margin <!--PageBreak-->variable, sinuous. Apex subacute. Articular ridge prominent, extending ⅔– ¾ length of scutum. Articular furrow present. Adductor ridge absent. Adductor muscle pit shallow, fairly large. Depressor muscle pit large, deep, broad, may converge with basil margin. Majority of interior surface of scutum smooth, articular ridge and apex with low, flat ridges. Interior and exterior white with varying shades of purple coloration concentrated at apex.
                        </p><p>Tergum (<xref ref-type="fig" rid="F7">Fig. 7E–G</xref>) scutal and carinal margins curved. Basal margin straight or slightly curved. Apex acute. Basicutal angle shallow, upper corner recessed. Spur broad, bears no teeth, about ½ to ⅓ width of tergum, spur furrow open. Articular ridge ⅓ to ½ length of tergum. Articular furrow shallow. Depressor muscle crests faint. Interior rough with multiple small ridges. Coloration matches that of scutum.
                        </p><p>Labrum (<xref ref-type="fig" rid="F8">Fig. 8A</xref>) with deep notch, 0–3 teeth on both or one side of notch.
                        </p><p>Mandibular palp (<xref ref-type="fig" rid="F8">Fig. 8B</xref>) slightly convex oval shape, superior margin with curved ridge and sparse fine long setae, inferior margin with dense shorter setae.
                        </p><p>Mandible (<xref ref-type="fig" rid="F8">Fig. 8C</xref>) with 4–6 teeth excluding inferior angle, decreasing in size, tooth 1 largest, well separated from tooth 2, 2 separated from 3 by smaller distance, teeth 3-6 smallest and closest together, teeth 1and 2 may be bidentate, 4 and 5 may be bifurcated. Inferior margin densely setose near angle, superior margin and cutting margin below teeth sparsely setose.
                        </p><p><!--PageBreak-->Maxilla I (<xref ref-type="fig" rid="F8">Fig. 8D</xref>) with 10–12 large thick spines, many smaller, thinner spines along cutting margin, short setae below margin, dense setae on anterior margin, posterior margin sparsely setose, may have shallow notch.
                        </p><p>Maxilla II (<xref ref-type="fig" rid="F8">Fig. 8E</xref>) small, oval shaped, bi-lobed, covered in long, fine setae.
                        </p><p>Cirrus I (<xref ref-type="fig" rid="F9">Fig. 9A</xref>) rami densely setose, tapered and unequal in length, anterior rami about ⅓ longer, posterior rami with more annulated segmentation.
                        </p><p>Cirrus II (<xref ref-type="fig" rid="F9">Fig. 9B</xref>) rami slightly unequal in length, width thick, segmentation distinct, annulated, thick dense setae.
                        </p><p>Cirrus III (<xref ref-type="fig" rid="F9">Fig. 9C</xref>) rami unequal in length but less so than CI, anterior ramus longer, width thick, dense thick setae, segmentation distinct, annulated.
                        </p><p>Cirrus IV (<xref ref-type="fig" rid="F9">Fig. 9D</xref>) rami long, tapered, anterior side with long dense setae and small spines at base of setae (<xref ref-type="fig" rid="F9">Fig. 9E</xref>) extending from first to twentieth segment (end segment variable), posterior side with short sparse setae at segment divisions.
                        </p><p><!--PageBreak-->Cirrus V (<xref ref-type="fig" rid="F9">Fig. 9F</xref>) rami long with long dense setae on anterior side and short sparse setae at segment divisions on posterior side, about equal in length.
                        </p><p>Cirrus VI (<xref ref-type="fig" rid="F9">Fig. 9G</xref>) rami long with long dense setae on anterior side, short sparse setae only at segment divisions of posterior side, similar length.
                        </p><p>All cirral setae simple.</p><p>Penis long with large basidorsal point (<xref ref-type="fig" rid="F9">Fig. 9H</xref>), covered in short very sparse setae, tuft of setae distally (<xref ref-type="fig" rid="F9">Fig. 9I</xref>).
                        </p></tp:treatment-sec><tp:treatment-sec sec-type="Etymology"><title>Etymology.</title><p><italic><tp:taxon-name>Conopea fidelis</tp:taxon-name></italic> sp. n. is named so because it is found to be faithful to one host species of gorgonian, <italic><tp:taxon-name>Muriceopsis tuberculata</tp:taxon-name></italic>. From the Latin fidelis: faithful or true.
                        </p></tp:treatment-sec><tp:treatment-sec sec-type="Distribution"><title>Distribution.</title><p><italic><tp:taxon-name>Conopea fidelis</tp:taxon-name></italic> sp. n. is known from São Tomé and Príncipe at depths ranging from 5–34 m and is found living on the gorgonian <italic><tp:taxon-name>Muriceopsis tuberculata</tp:taxon-name></italic>.
                        </p></tp:treatment-sec><tp:treatment-sec sec-type="Remarks"><title>Remarks. </title><p>Morphological differences between <italic><tp:taxon-name>Conopea fidelis</tp:taxon-name></italic> sp. n. and <italic><tp:taxon-name>Conopea calceola</tp:taxon-name></italic>are as follows: <italic><tp:taxon-name>Conopea fidelis</tp:taxon-name></italic> sp. n. does not have tergal spur teeth, <italic><tp:taxon-name>Conopea calceola</tp:taxon-name></italic> does; scutal depressor muscle pit may converge with basal margin in <italic><tp:taxon-name>Conopea fidelis</tp:taxon-name></italic> sp. n., it does not in <italic><tp:taxon-name>Conopea calceola</tp:taxon-name></italic>; <italic><tp:taxon-name>Conopea fidelis</tp:taxon-name></italic> sp. n. maximum basis length is longer than that of <italic><tp:taxon-name>Conopea calceola</tp:taxon-name></italic>.
                        </p><p>Morphological differences between <italic><tp:taxon-name>Conopea saotomensis</tp:taxon-name></italic> sp. n. and <italic><tp:taxon-name>Conopea fidelis</tp:taxon-name></italic> sp. n.are as follows: <italic><tp:taxon-name>Conopea saotomensis</tp:taxon-name></italic> sp. n. shell color ranges from dark purple to light purplish-red, <italic><tp:taxon-name>Conopea fidelis</tp:taxon-name></italic> sp. n. shell color ranges from light purple to pink; <italic><tp:taxon-name>Conopea fidelis</tp:taxon-name></italic> sp. n . basis length maximum is longer than that of <italic><tp:taxon-name>Conopea saotomensis</tp:taxon-name></italic> sp. n.; length of scutal articular furrow in <italic><tp:taxon-name>Conopea saotomensis</tp:taxon-name></italic> sp. n. is shorter than <italic><tp:taxon-name>Conopea fidelis</tp:taxon-name></italic> sp. n.; scutal depressor pit may converge with basal margin in <italic><tp:taxon-name>Conopea fidelis</tp:taxon-name></italic> sp. n. but not in <italic><tp:taxon-name>Conopea saotomensis</tp:taxon-name></italic> sp. n.; angle between tergal spur and basal margin is smaller in <italic><tp:taxon-name>Conopea saotomensis</tp:taxon-name></italic> sp. n. than <italic><tp:taxon-name>Conopea fidelis</tp:taxon-name></italic> sp. n.; tergal spur teeth present in <italic><tp:taxon-name>Conopea saotomensis</tp:taxon-name></italic> sp. n., absent in <italic><tp:taxon-name>Conopea fidelis</tp:taxon-name></italic> sp. n.; <italic><tp:taxon-name>Conopea saotomensis</tp:taxon-name></italic> sp. n. length of tergal articular ridge is equal or longer to that of <italic><tp:taxon-name>Conopea fidelis</tp:taxon-name></italic> sp. n.; cutting edge spines of maxilla I span entire margin or just ¾ in <italic><tp:taxon-name>Conopea saotomensis</tp:taxon-name></italic> sp. n, span entire margin in <italic><tp:taxon-name>Conopea fidelis</tp:taxon-name></italic> sp. n.; <italic><tp:taxon-name>Conopea fidelis</tp:taxon-name></italic> sp. n. maxilla I may have a notch, <italic><tp:taxon-name>Conopea saotomensis</tp:taxon-name></italic> sp. n. does not.
                        </p><table-wrap position="float" orientation="portrait" id="T4"><label>Table 4.</label><caption><p>Cirral formula for <italic><tp:taxon-name>Conopea fidelis</tp:taxon-name></italic> sp. n.(CASIZ 178651; 174803A; 174322F) </p></caption><table><tbody><tr><th rowspan="1" colspan="1">Cirrus</th><th rowspan="1" colspan="1">I</th><th rowspan="1" colspan="1">II</th><th rowspan="1" colspan="1">III</th><th rowspan="1" colspan="1">IV</th><th rowspan="1" colspan="1">V</th><th rowspan="1" colspan="1">VI</th></tr><tr><td rowspan="1" colspan="1">Anterior ramus</td><td rowspan="1" colspan="1">14–17</td><td rowspan="1" colspan="1">11–12</td><td rowspan="1" colspan="1">11–12</td><td rowspan="1" colspan="1">19–21</td><td rowspan="1" colspan="1">23–24</td><td rowspan="1" colspan="1">23–25</td></tr><tr><td rowspan="1" colspan="1">Posterior ramus</td><td rowspan="1" colspan="1">9–11</td><td rowspan="1" colspan="1">9–10</td><td rowspan="1" colspan="1">10–11</td><td rowspan="1" colspan="1">21–22</td><td rowspan="1" colspan="1">24–26</td><td rowspan="1" colspan="1">23–26</td></tr></tbody></table></table-wrap><fig id="F6" position="float" orientation="portrait"><label>Figure 6.</label><caption><p><italic><tp:taxon-name>Conopea fidelis</tp:taxon-name></italic> sp. n. <bold>A</bold> whole shell(CASIZ174322A) <bold>B</bold> whole shell attached to gorgonian axis (CASIZ174322B). Scale bar = 2 mm.</p></caption><graphic xmlns:xlink="http://www.w3.org/1999/xlink" xlink:href="ZooKeys-270-001-g006.jpg" position="float" orientation="portrait" xlink:type="simple"/></fig><fig id="F7" position="float" orientation="portrait"><label>Figure 7.</label><caption><p><italic><tp:taxon-name>Conopea fidelis</tp:taxon-name></italic> sp. n.Opercular plates. <bold>A</bold> scutum exterior (CASIZ174803) <bold>B</bold> scutum interior (CASIZ174322) <bold>C</bold> scutum interior (CASIZ178651) <bold>D</bold> scutum interior (CASIZ174803) <bold>E</bold> tergum exterior (CASIZ174803) <bold>F</bold> tergum interior (CASIZ174322) <bold>G</bold> tergum interior (CASIZ178651). Scale bar = 200μm.</p></caption><graphic xmlns:xlink="http://www.w3.org/1999/xlink" xlink:href="ZooKeys-270-001-g007.jpg" position="float" orientation="portrait" xlink:type="simple"/></fig><fig id="F8" position="float" orientation="portrait"><label>Figure 8.</label><caption><p><italic><tp:taxon-name>Conopea fidelis</tp:taxon-name></italic> sp. n. Mouth parts. <bold>A</bold>: labrum (CASIZ174322) <bold>B</bold> mandibular palp (CASIZ174803) <bold>C</bold> mandible (CASIZ174322) <bold>D</bold> maxilla I (CASIZ174322) <bold>E</bold> maxilla II (CASIZ174322). Scale bar = 200μm.</p></caption><graphic xmlns:xlink="http://www.w3.org/1999/xlink" xlink:href="ZooKeys-270-001-g008.jpg" position="float" orientation="portrait" xlink:type="simple"/></fig><fig id="F9" position="float" orientation="portrait"><label>Figure 9.</label><caption><p><italic><tp:taxon-name>Conopea fidelis</tp:taxon-name></italic> sp. n. Cirri and penis. <bold>A</bold> CI (CASIZ178651) <bold>B</bold> CII (CASIZ178651) <bold>C</bold> CIII (CASIZ178651) <bold>D</bold> CIV (CASIZ178651) <bold>E</bold> CIV spines (CASIZ178651) <bold>F</bold> CV (CASIZ178651) <bold>G</bold> VI (CASIZ178651) <bold>H</bold> penis basidorsal point (CASIZ174803) <bold>I</bold> penis tip (CASIZ174322). Scale bar = 200μm.</p></caption><graphic xmlns:xlink="http://www.w3.org/1999/xlink" xlink:href="ZooKeys-270-001-g009.jpg" position="float" orientation="portrait" xlink:type="simple"/></fig></tp:treatment-sec></tp:taxon-treatment>
